# Supplementary material for: A person-centered approach to cognitive performance analysis in primary school children: Comparisons through self-organizing maps
Source: PLoS One. 2025 Feb 20;20(2):e0318836. doi: 10.1371/journal.pone.0318836 (PMC11841877; doi:10.1371/journal.pone.0318836)
Supplement: S1 File — (TXT) [file pone.0318836.s001.txt]

clear all; clc;close all;

cd('C:\Path');

[data,txt,raw]=xlsread('df.xlsx');				% Load the data

datos_som=data(:,[1,6,7,8,14,15,16,29,34,38,39,41,46,47,48]);   % choose the variables

sData= som_data_struct(datos_som,'name','AM','comp_names',...
{txt{1,1},txt{1,6},txt{1,7},txt{1,8},txt{1,14},txt{1,15},txt{1,16},txt{1,29},txt{1,34}...
txt{1,38},txt{1,39},txt{1,41},txt{1,46},txt{1,47},txt{1,48}});

cd('C:\Path in which SOM files will be stored');

sData = som_normalize(sData,'range');

save(['SOM_cog.m']);

%% SOM TRAINING %%

S=1;
for i=1:2;
    if i==1;
        entrenamiento='seq';
    else
        entrenamiento='batch';
    end
    
    for j=1:2;
        if j==1;
            inicializacion='randinit';
        else
            inicializacion='lininit';
        end
        for k=1:4;
            if k==1;
                vecino='gaussian';
            elseif k==2;
                vecino='cutgauss';
            elseif k==3;
                vecino='ep';
            else
                vecino='bubble';
            end
            for l=1:100
            sM=som_make(sData,'init',inicializacion,'algorithm',entrenamiento,'neigh',vecino);
        
            %% SOM QUALITY %%
            [qe(S),te(S)] = som_quality(sM,sData);
                        
            mejorsom=['som_' num2str(S)]; 
            feval('save', mejorsom, 'sM'); 
            S=S+1;
            end
        end
    end
end
save ('qe','qe');
save ('te','te');


% Load the best SOM solution

cd('C:\Path in which SOM files will be stored');

load qe; load te;
calidad=qe.*te
x=find(te==0);
[error mejor]=min(qe(x));mejor=x(mejor);

load(strcat('som_',num2str(mejor)));
bmus = som_bmus(sM,sData);
h=som_hits(sM,sData);
sM_den=som_denormalize(sM);
sData_den=som_denormalize(sData);

% PLOTTING COMPONENT PLANES

for i=1:size(sM.codebook,2)
     som_cplane(sM_den,sM_den.codebook(:,i));
     colorbar('FontSize',20);
     saveas(gcf,strcat('c',sData.comp_names{i,1},'.tiff'));
     close
end

% K-MEANS CLUSTER

clusters=10;
[color,b,kmeans]=som_kmeanscolor(sM,clusters,'rgb4')
som_cplane(sM, color(:,:,b));
saveas(gcf,strcat('CLUSTER','.tiff'));
